# Supplementary material for: In Vitro Models Used in Cariology Mineralisation Research—A Review of the Literature
Source: Dent J (Basel). 2024 Oct 8;12(10):323. doi: 10.3390/dj12100323 (PMC11506496; doi:10.3390/dj12100323)
Supplement: Supplementary file 1 [file dentistry-12-00323-s001.zip]

Archive with 1 entries (1 files):
- dentistry-3148949-supplementary.pdf
